# Supplementary material for: Transcriptomic Analysis of Campylobacter jejuni Following Exposure to Gaseous Chlorine Dioxide Reveals an Oxidative Stress Response
Source: Int J Mol Sci. 2025 Apr 1;26(7):3254. doi: 10.3390/ijms26073254 (PMC11989795; doi:10.3390/ijms26073254)
Supplement: Supplementary file 1 [file ijms-26-03254-s001.zip]

Archive with 1 entries (1 files):
- ijms-3536748-supplementary.xlsx
