# Supplementary material for: Transcriptomic Analysis of Campylobacter jejuni Following Exposure to Gaseous Chlorine Dioxide Reveals an Oxidative Stress Response
Source: Int J Mol Sci. 2025 Apr 1;26(7):3254. doi: 10.3390/ijms26073254 (PMC11989795; doi:10.3390/ijms26073254)
Supplement: Supplementary file 1 [file ijms-26-03254-s001.zip › ijms-3536748-supplementary.xlsx]

## Sheet: 159 Differentially Expressed Ge
Supplementary Table S1. Differentially expressed genes and their annotated proteins in gaseous ClO2-treated vs. untreated cells
Locustag	Gene	Description	FeatureType	logFC	PValue	Benjamini_Hochberg_Adjusted_PValue	Untreated_A	Untreated_B	Untreated_C	Treated_A	Treated_B	Treated_C
Q7258_00865		hypothetical protein	CDS	3.37563	0.0050243	0.0181332	0.0769349	0.0798113	0.24446	2.75445	0.522533	0.968333
Q7258_06825		DUF2325 domain-containing protein	CDS	2.84844	0.00229082	0.0106559	2.38498	0.997641	0.896353	17.5516	4.11879	9.34814
Q7258_07975	exbD	TonB system transport protein ExbD	CDS	2.77794	1.41358215991594e-05	0.000682677	7.69349	7.90132	8.63759	72.2563	35.2556	58.7704
Q7258_07970	exbB	TonB-system energizer ExbB	CDS	2.60355	4.36736239587394e-06	0.000377432	12.2711	16.1618	13.812	103.292	63.3187	90.2039
Q7258_00860	cfbpA	Fe(3+) ABC transporter substrate-binding protein	CDS	2.57584	1.82521221745852e-05	0.000714278	193.338	213.934	220.747	1572.98	778.205	1393.24
Q7258_07885	chuB	iron ABC transporter permease	CDS	2.35236	7.88398805913769e-05	0.00131831	7.03955	7.30273	9.90063	58.5481	29.3541	35.9028
Q7258_00120		cation:dicarboxylase symporter family transporter	CDS	2.28594	9.784722931736e-05	0.00148764	733.305	698.349	699.685	1952.81	4453.09	3988.3
Q7258_07890	chuC	ABC transporter ATP-binding protein	CDS	2.25276	0.000744517	0.00484484	2.00031	1.95538	1.5075	14.1246	6.51629	5.43756
Q7258_01800	msrP	protein-methionine-sulfoxide reductase catalytic subunit MsrP	CDS	2.12536	3.79356735961112e-06	0.000366414	345.553	335.567	351.045	1470.52	1171.98	1861.06
Q7258_00855	cfbpB	iron ABC transporter permease	CDS	2.1193	3.12677677294667e-06	0.000342278	25.3116	26.0185	25.7905	133.623	113.267	88.1928
Q7258_06655	ceuB	ABC transporter permease	CDS	2.10596	0.000104291	0.00151546	4.76997	7.58207	8.06718	29.6264	21.5468	36.7594
Q7258_01365	peb3	AcfC family glycoprotein adhesin PEB3	CDS	2.08347	3.50937020908946e-06	0.000360149	567.934	536.571	535.245	2083.42	1958.58	2907.79
Q7258_06835		Cj1386 family hemin-binding protein	CDS	2.07358	2.96514065615702e-05	0.000815094	7.07802	8.97877	9.81914	44.2634	26.9873	37.6905
Q7258_00850	cfbpC	ABC transporter ATP-binding protein	CDS	2.00732	2.63226417124053e-05	0.000807517	22.465	23.0655	23.7941	122.221	68.8514	87.6714
Q7258_01115		bacteriohemerythrin	CDS	1.95241	7.20650535645808e-05	0.00125884	4.38529	4.9483	4.03359	13.9644	23.1144	14.674
Q7258_07895	chuD	ABC transporter substrate-binding protein	CDS	1.93855	0.00947647	0.0279863	1.84644	2.03519	2.56683	15.8861	4.42616	4.39474
Q7258_07980		energy transducer TonB	CDS	1.82944	3.57174551609084e-05	0.000916376	3.38514	4.34971	3.87062	16.2385	11.4035	13.6311
Q7258_07875		HugZ family heme oxygenase	CDS	1.81066	0.00029836	0.00277652	98.9383	92.6609	111.433	407.947	207.015	448.189
Q7258_04360		acyl-CoA thioesterase	CDS	1.76357	1.15548248040477e-05	0.000613911	95.8225	95.2149	102.347	264.299	318.192	413.739
Q7258_00840	sodB	superoxide dismutase [Fe]	CDS	1.68915	1.87051977266557e-05	0.000714278	2039.97	2013.68	2030.48	5830.4	5570.36	8218.61
Q7258_02965	pstA	phosphate ABC transporter permease PstA	CDS	1.62306	3.25540493007533e-05	0.000862157	74.4346	73.1071	67.1857	242.648	162.077	256.794
Q7258_06830	katA	catalase	CDS	1.61976	4.22866063815269e-05	0.000977952	191.914	174.707	205.835	722.883	599.837	436.532
Q7258_01105		iron-sulfur cluster assembly scaffold protein NifU	CDS	1.59895	0.000211325	0.00222868	501.885	520.449	517.766	1007.26	1949.63	1708.44
Q7258_02970	pstB	phosphate ABC transporter ATP-binding protein PstB	CDS	1.5325	6.56911603376135e-05	0.0012195	41.8141	44.8938	40.8656	124.751	91.6892	152.699
Q7258_05350	lnt	apolipoprotein N-acyltransferase	CDS	1.5278	7.78918579705831e-06	0.000565421	86.8211	65.1659	75.2937	201.427	244.73	209.234
Q7258_01220	zupT	zinc transporter ZupT	CDS	1.52091	4.07246428224778e-06	0.000371499	149.1	121.992	135.309	362.21	363.16	440.964
Q7258_08155	traF	conjugal transfer protein TraF	CDS	1.47721	0.000325531	0.0029149	55.5855	50.6004	45.3066	151.655	94.1481	176.088
Q7258_01795		sulfite oxidase heme-binding subunit YedZ	CDS	1.47709	0.0029579	0.0126415	15.9255	9.65716	14.2194	25.7509	55.6651	29.3852
Q7258_07590		low molecular weight phosphatase family protein	CDS	1.47548	0.000473816	0.00356883	2.38498	3.03283	4.23731	8.74378	8.20684	9.90679
Q7258_05775		multidrug efflux SMR transporter	CDS	1.46496	3.81870417550966e-05	0.000943634	3.57748	4.30981	4.11508	10.8256	11.1884	11.1358
Q7258_06115		MFS transporter	CDS	1.46366	9.1207767640448e-06	0.000565421	15.0408	16.481	15.6047	38.4022	43.6776	47.9325
Q7258_06660	ceuC	iron chelate uptake ABC transporter family permease subunit	CDS	1.46218	0.0121276	0.0340984	21.234	19.7932	21.105	102.811	31.7208	36.6477
Q7258_04590		SH3 domain-containing protein	CDS	1.46211	1.63484967918296e-06	0.000242635	56.9319	56.6261	57.4888	140.669	170.346	160.259
Q7258_02960	pstC	phosphate ABC transporter permease subunit PstC	CDS	1.43868	7.04470072903997e-05	0.00124381	39.006	38.0301	29.05	100.89	77.673	109.086
Q7258_07585		metalloregulator ArsR/SmtB family transcription factor	CDS	1.42037	0.000876888	0.00549561	1.73104	1.31689	2.20014	4.3879	5.56344	4.09679
Q7258_08140		FtsX-like permease family protein	CDS	1.40808	0.000439606	0.0034373	157.64	141.745	127.078	410.894	250.201	470.796
Q7258_01445	bioA	adenosylmethionine--8-amino-7-oxononanoate transaminase	CDS	1.40582	9.64177166113641e-06	0.000565421	122.596	114.729	115.67	318.107	260.314	356.98
Q7258_08125		iron transporter	CDS	1.39232	0.00117563	0.00667479	233.382	251.485	268.824	685.954	399.277	893.324
Q7258_07445	coaE	dephospho-CoA kinase	CDS	1.38155	5.37287893648098e-05	0.00112686	8.57825	6.74405	8.31164	18.3844	21.178	22.0482
Q7258_00835		hypothetical protein	CDS	1.37139	0.000524011	0.00384119	177.066	187.557	213.78	563.926	325.477	607.107
Q7258_01120		hypothetical protein	CDS	1.3673	0.000193672	0.00216333	20.9263	23.1453	21.8792	47.7865	48.0116	74.4127
Q7258_02955	pstS	substrate-binding domain-containing protein	CDS	1.36463	0.00170547	0.00840955	170.757	155.153	143.091	425.082	236.769	546.028
Q7258_01110	iscS	NifS family cysteine desulfurase	CDS	1.35543	0.000189197	0.00214299	690.76	686.417	693.288	1238.38	2059.76	1999.68
Q7258_04510		AEC family transporter	CDS	1.33039	6.78122243328672e-05	0.0012236	14.5792	12.1313	14.0157	28.2171	38.5445	35.6793
Q7258_00225		c-type cytochrome	CDS	1.3176	0.000124091	0.00169798	382.136	378.744	451.436	826.303	1278.52	916.862
Q7258_07910	mutY	A/G-specific adenine glycosylase	CDS	1.31317	4.66270473901607e-06	0.000382808	148.446	134.402	139.057	369.096	306.604	372.734
Q7258_08145		ABC transporter ATP-binding protein	CDS	1.30454	0.000435768	0.00343484	96.3995	110.579	85.7647	250.143	171.083	301.971
Q7258_07580		permease	CDS	1.3028	1.86881140558514e-05	0.000714278	17.1565	15.3238	18.1715	39.331	40.1121	45.5489
Q7258_07330	yedF	sulfurtransferase-like selenium metabolism protein YedF	CDS	1.29414	6.53448484039449e-05	0.0012195	5.77012	6.42481	6.03001	16.3025	13.4014	15.0092
Q7258_07325	yedE	selenium metabolism membrane protein YedE/FdhT	CDS	1.29288	1.19905072875832e-06	0.000208917	82.0896	79.2127	78.1457	184.068	196.442	206.218
Q7258_01185	eptC	lipid A/FlgG phosphoethanolamine transferase EptC	CDS	1.27391	1.77321394974265e-06	0.000242635	326.781	285.006	292.17	731.595	699.026	755.337
Q7258_07705		ABC transporter substrate-binding protein	CDS	1.2665	1.1897350523451e-05	0.000613911	63.3175	55.1496	48.6068	130.228	135.49	136.274
Q7258_08150		TlpA disulfide reductase family protein	CDS	1.23013	0.000606648	0.00420302	83.1667	82.2854	66.4116	202.452	126.238	215.342
Q7258_01190	dgkA	diacylglycerol kinase	CDS	1.21638	0.000189678	0.00214299	24.2345	23.0655	20.9828	54.0001	63.165	41.4893
Q7258_07690		ATP-binding cassette domain-containing protein	CDS	1.21362	0.000672824	0.00452789	4.88537	5.78632	4.92994	10.2171	15.2764	10.6889
Q7258_08135		ABC transporter permease	CDS	1.19567	0.00050299	0.00370363	131.52	146.015	134.983	332.296	221.984	390.685
Q7258_01625		sulfite exporter TauE/SafE family protein	CDS	1.19372	9.28347913281674e-05	0.00147995	195.03	214.692	198.379	358.239	505.382	527.406
Q7258_01580	ahpC	peroxiredoxin	CDS	1.15458	5.9456154435527e-05	0.00116766	2510.46	2595.26	2560.35	5405.19	4989.7	6671.4
Q7258_08120		FTR1 family protein	CDS	1.14256	0.00231995	0.0107004	540.353	683.065	674.343	1445.67	912.496	1831.64
Q7258_00245	fliK	flagellar hook-length control protein FliK	CDS	1.13473	0.00226636	0.010572	178.335	177.7	199.072	335.274	301.133	582.601
Q7258_06440		GNAT family N-acetyltransferase	CDS	1.12907	0.0234416	0.0560277	0.807817	0.997641	0.97784	1.18505	3.07372	1.82493
Q7258_02125	tenA	thiaminase II	CDS	1.10124	0.000176075	0.00211033	185.913	176.143	190.679	373.42	322.218	490.274
Q7258_07595	acr3	arsenite efflux transporter Acr3	CDS	1.09443	0.000156043	0.00193943	17.9258	17.5585	20.7791	42.3737	33.6573	44.1336
Q7258_00790		6-carboxytetrahydropterin synthase	CDS	1.06434	0.000132262	0.00176565	784.544	861.643	772.086	1901.47	1356.83	1798.86
Q7258_08130		Fe-S-containing protein	CDS	1.05525	0.000362422	0.00311569	43.8914	52.8351	55.4109	115.687	83.175	117.317
Q7258_06665	ceuD	ABC transporter ATP-binding protein	CDS	1.05398	0.00648138	0.0215388	1.73104	2.07509	1.30379	3.71531	4.211	2.68154
Q7258_00890		TerC family protein	CDS	1.04821	0.000596398	0.00418498	342.745	338.919	337.436	717.919	516.047	873.585
Q7258_06780	rdgB	RdgB/HAM1 family non-canonical purine NTP pyrophosphatase	CDS	1.02635	0.000288379	0.00272137	83.3205	86.5553	69.1822	180.224	129.527	177.242
Q7258_01360		lipid-A-disaccharide synthase	CDS	1.0257	8.08128318819573e-05	0.00131831	57.8551	43.8563	52.2737	106.719	107.918	98.8817
Q7258_05545		glycosyltransferase family 2 protein	CDS	1.02453	0.00459904	0.0172011	12.8866	10.9341	11.8156	20.5943	33.9646	17.9142
Q7258_00075	queC	7-cyano-7-deazaguanine synthase QueC	CDS	1.02446	0.00059483	0.00418498	26.004	26.9762	29.3759	53.5196	44.7841	69.273
Q7258_00725	trxB	thioredoxin-disulfide reductase	CDS	1.02402	1.70838988624202e-05	0.000714278	347.361	360.747	361.027	790.463	639.334	744.387
Q7258_03400	glnA	type I glutamate--ammonia ligase	CDS	-1.01767	0.000700396	0.0046435	5046.62	4445.53	4766.48	2911.29	2312.98	1818.19
Q7258_07765	rpmJ	50S ribosomal protein L36	CDS	-1.0247	0.00374658	0.0147882	30.197	32.8423	36.9135	14.1886	22.7456	12.1414
Q7258_05865	dctA	cation:dicarboxylase symporter family transporter	CDS	-1.02842	0.00216673	0.010253	1746.85	1675.48	1734.89	891.962	564.397	1072.02
Q7258_01945	frdA	fumarate reductase flavoprotein subunit	CDS	-1.05918	7.00946050965217e-05	0.00124381	3664.87	3241.42	3677.45	1942.02	1527.39	1609.78
Q7258_02750		bifunctional 3,4-dihydroxy-2-butanone 4-phosphate synthase/GTP cyclohydrolase II	CDS	-1.06812	1.11421620173021e-05	0.000613911	303.893	333.052	345.096	142.527	162.569	163.276
Q7258_08485	leuB	3-isopropylmalate dehydrogenase	CDS	-1.06816	0.020329	0.0495992	155.755	164.012	127.527	80.8079	99.0046	33.3702
Q7258_00365		hemerythrin domain-containing protein	CDS	-1.09968	0.00124856	0.00687865	16.8488	20.0725	21.3902	10.1851	6.60851	10.4282
Q7258_04395	pebC	amino acid ABC transporter ATP-binding protein	CDS	-1.10722	0.00580476	0.0201085	3228.19	3969.73	3185.72	1596.49	978.581	2244.97
Q7258_07775	rpsK	30S ribosomal protein S11	CDS	-1.11745	0.00706699	0.0228299	162.64	203.2	209.991	64.8257	135.551	64.9155
Q7258_00370		lactate utilization protein C	CDS	-1.12079	0.000166231	0.00202186	1150.37	963.163	1119.99	447.726	428.108	611.13
Q7258_02160		YdcH family protein	CDS	-1.1249	0.000210376	0.00222868	745.692	840.971	809.244	419.637	276.727	402.268
Q7258_00020		monoheme cytochrome C	CDS	-1.14207	0.000266515	0.00261086	12.9635	15.9224	15.7269	5.82919	7.19251	7.18801
Q7258_04005	acnB	bifunctional aconitate hydratase 2/2-methylisocitrate dehydratase	CDS	-1.14964	0.000190093	0.00214299	4242.96	3889	4344.05	1712.34	1580.85	2330.29
Q7258_07780	rpsD	30S ribosomal protein S4	CDS	-1.15393	0.000811696	0.00516591	1893.14	2057.3	2116.29	764.52	1234.13	727.665
Q7258_03210	dcuB	anaerobic C4-dicarboxylate transporter	CDS	-1.15517	0.0103312	0.0299715	10117.6	7779.88	9157.55	4497.67	2103.35	5547.13
Q7258_07770	rpsM	30S ribosomal protein S13	CDS	-1.15731	0.0015191	0.00772798	480.959	524.52	548.772	204.758	324.278	167.708
Q7258_05215		TIM barrel protein	CDS	-1.18484	0.000153628	0.00193943	524.542	471.286	468.141	207.545	170.376	266.105
Q7258_07270	ccoO	cytochrome-c oxidase, cbb3-type subunit II	CDS	-1.18561	2.80319533889685e-05	0.000807517	1662.6	1694.91	1701.69	816.054	791.361	616.754
Q7258_07420	cas2	CRISPR-associated endonuclease Cas2	CDS	-1.18606	0.000136269	0.00179003	19.9262	20.7509	23.8348	8.93595	8.51421	10.9124
Q7258_03705		MetQ/NlpA family ABC transporter substrate-binding protein	CDS	-1.19129	0.000837939	0.00531234	372.25	382.695	464.555	146.819	241.441	145.697
Q7258_04380		amino acid ABC transporter permease	CDS	-1.19337	0.000415217	0.00334334	914.333	802.742	807.736	343.538	281.461	479.139
Q7258_07245		hypothetical protein	CDS	-1.19835	1.19641640928619e-05	0.000613911	662.218	601.298	618.117	281.05	303.192	235.677
Q7258_04095	hemL	glutamate-1-semialdehyde 2,1-aminomutase	CDS	-1.21608	2.54995280842282e-05	0.000807517	1868.75	1583.26	1845.43	855.513	667.275	757.497
Q7258_04100		hypothetical protein	CDS	-1.23572	1.64793998853111e-05	0.000714278	271.811	234.206	258.883	123.886	95.9924	104.915
Q7258_05120		hypothetical protein	CDS	-1.24078	0.0344311	0.0746841	4.80843	3.5117	11.9785	2.17794	3.59626	2.79327
Q7258_02155		methyl-accepting chemotaxis protein	CDS	-1.25681	0.00026585	0.00261086	5699.34	5650	5985.28	2850.89	1750.39	2652.71
Q7258_07265	ccoQ	cytochrome c oxidase, cbb3-type, CcoQ subunit	CDS	-1.2664	1.507374969587e-05	0.00069135	266.156	245.42	265.117	119.402	113.174	90.2412
Q7258_07260	ccoP	cbb3-type cytochrome c oxidase N-terminal domain-containing protein	CDS	-1.27802	9.59355341576087e-05	0.0014861	904.563	936.705	1003.87	406.25	467.944	298.954
Q7258_04090		AtpZ/AtpI family protein	CDS	-1.28172	2.53241336804766e-05	0.000807517	274.35	232.69	251.59	122.541	98.728	90.7253
Q7258_04390	peb1A	bifunctional adhesin/ABC transporter aspartate/glutamate-binding protein PEB1a	CDS	-1.28647	0.00974803	0.0285349	6669.38	5722.19	6014	2263.74	1298.4	3983.39
Q7258_03145		peptide MFS transporter	CDS	-1.32032	0.00396631	0.0153601	268.734	295.741	260.676	96.8542	65.04	168.676
Q7258_00375		LutB/LldF family L-lactate oxidation iron-sulfur protein	CDS	-1.32534	9.35967202342407e-06	0.000565421	3898.18	3634.61	3735.31	1401.34	1390.92	1704.34
Q7258_02755		GatB/YqeY domain-containing protein	CDS	-1.32587	3.74738259012837e-05	0.000943634	42.8528	38.7484	43.8398	14.1246	18.9956	16.9086
Q7258_06010	groL	chaperonin GroEL	CDS	-1.32692	1.80694234123678e-05	0.000714278	2992.5	2749.46	3483.92	1238.96	1339.25	1099.36
Q7258_00385	lctP	L-lactate permease	CDS	-1.32696	0.00350594	0.0141444	13839.1	12162.2	13209.9	4759.4	3127.97	7742.64
Q7258_07280	bumR	butyrate response regulator transcription factor BumR	CDS	-1.33107	0.000218427	0.0022557	842.822	1224.03	773.105	417.492	388.365	322.902
Q7258_07285	bumS	butyrate sensor histidiine kinase-like phosphatase BumS	CDS	-1.33517	4.82755775170954e-05	0.00105691	2516.12	1858.61	1998.54	961.175	821.698	743.121
Q7258_04385		amino acid ABC transporter permease	CDS	-1.35706	0.00321023	0.0132471	2326.47	1968.63	1877.78	743.606	472.831	1193.43
Q7258_07425	cas1	type II CRISPR-associated endonuclease Cas1	CDS	-1.38003	0.000109665	0.00155946	110.825	94.5365	119.133	42.0855	32.2741	50.3533
Q7258_06005	groES	co-chaperone GroES	CDS	-1.38305	8.63802700520936e-06	0.000565421	348.323	323.156	426.379	146.338	143.389	131.172
Q7258_07290		sulfite exporter TauE/SafE family protein	CDS	-1.39278	9.28661041900029e-06	0.000565421	926.335	721.654	777.79	325.474	325.046	273.256
Q7258_01630		hypothetical protein	CDS	-1.39768	0.00964681	0.0283872	2.11571	2.07509	1.67048	0.896798	0.33811	1.00558
Q7258_02910	ppk2	polyphosphate kinase 2	CDS	-1.40097	0.000204646	0.00222693	1118.98	1111.57	1205.8	451.474	305.497	544.352
Q7258_07255		DUF4006 family protein	CDS	-1.40551	0.000216068	0.00224547	204.762	171.554	274.732	74.8506	98.9739	71.8801
Q7258_00450	lpoB	penicillin-binding protein activator LpoB	CDS	-1.41104	2.74587814106025e-05	0.000807517	568.511	607.523	609.683	232.111	175.417	264.02
Q7258_00445		YcfL family protein	CDS	-1.43965	3.5357439384027e-05	0.000916376	82.8205	84.0014	85.398	29.1139	38.0527	25.7726
Q7258_06680		type II toxin-antitoxin system RelE/ParE family toxin	CDS	-1.44426	0.00613333	0.0208077	0.769349	1.07745	1.18156	0.288257	0.307372	0.52141
Q7258_00050		ComEA family DNA-binding protein	CDS	-1.44715	2.11337129540093e-05	0.000771146	267.618	201.045	287.729	92.7545	85.2958	99.3658
Q7258_07250		hypothetical protein	CDS	-1.46298	0.00619467	0.0209293	4.88537	1.91547	2.64832	1.18505	1.26023	0.968333
Q7258_03770	napL	WD40 repeat domain-containing protein	CDS	-1.48939	4.00731343161333e-05	0.000953624	37.9289	35.7954	41.8841	12.363	16.7518	12.0297
Q7258_04150		thiol:disulfide interchange protein DsbA/DsbL	CDS	-1.54014	0.000472082	0.00356883	492.845	469.769	533.371	207.481	103.923	203.052
Q7258_01700		cytochrome-c peroxidase	CDS	-1.54274	0.0163008	0.041909	9793.93	7808.9	9727.75	4155.57	997.085	4228.19
Q7258_00380		(Fe-S)-binding protein	CDS	-1.58615	2.68143475763209e-05	0.000807517	2095.55	1699.62	1997.56	605.018	532.523	791.836
Q7258_02915		M20 family metallopeptidase	CDS	-1.60422	8.66651351689274e-07	0.000208917	580.013	531.304	536.304	201.011	176.493	164.393
Q7258_03750	napA	periplasmic nitrate reductase subunit alpha	CDS	-1.65298	2.09637616522482e-05	0.000771146	3686.18	3297.28	4208.09	1370.6	1242.25	945.838
Q7258_05705		DUF2165 family protein	CDS	-1.71693	0.00117998	0.00667479	589.283	586.413	701.193	193.548	101.095	276.422
Q7258_07430	cas9	type II CRISPR RNA-guided endonuclease Cas9	CDS	-1.7234	8.24309179897316e-06	0.000565421	130.251	125.423	153.439	40.6442	34.6409	48.6401
Q7258_00455		hypothetical protein	CDS	-1.8425	6.56204992540659e-07	0.000208917	682.413	784.705	812.218	196.815	236.861	201.86
Q7258_00460		CsgG/HfaB family protein	CDS	-1.87614	2.76120993229556e-06	0.00032385	580.897	656.368	704.126	163.57	210.673	154.561
Q7258_04330		copper chaperone PCu(A)C	CDS	-1.91146	0.000302621	0.00277652	1355.67	1434.77	1450.42	408.107	211.902	507.406
Q7258_00175		rhodanese-like domain-containing protein	CDS	-1.91342	0.000717851	0.00471484	3111.36	2836.21	3492.23	945.129	1136.11	424.539
Q7258_02110	sdhA	FAD-binding protein	CDS	-1.95413	0.00179769	0.00881136	869.48	841.809	951.846	389.403	117.263	180.594
Q7258_00055	rrc	ferritin family protein	CDS	-1.97158	2.37060142516983e-06	0.000299425	868.172	778.838	1114.09	225.801	224.29	253.927
Q7258_04155	dsbI	protein-disulfide oxidoreductase DsbI	CDS	-2.10136	5.60387591382842e-05	0.0011502	228.42	221.317	290.622	65.0499	37.3765	70.1669
Q7258_06690		hypothetical protein	CDS	-2.15267	8.10895846351689e-05	0.00131831	135.329	125.623	132.294	42.3417	19.6411	26.4429
Q7258_03765	napB	nitrate reductase cytochrome c-type subunit	CDS	-2.1889	1.88605194808973e-07	0.00010323	709.802	691.445	857.443	161.968	176.432	156.944
Q7258_03755	napG	ferredoxin-type protein NapG	CDS	-2.22867	1.16525794441309e-06	0.000208917	555.278	480.983	663.587	132.918	124.793	104.915
Q7258_00430	aspA	aspartate ammonia-lyase	CDS	-2.26872	0.000492563	0.00365968	21286.2	18313.9	21506	5378.64	1962.82	5339.01
Q7258_06700	nrfH	cytochrome c nitrite reductase small subunit	CDS	-2.2719	0.00590977	0.0203133	978.497	862.161	1125.94	420.887	91.9658	101.303
Q7258_00180		thioredoxin family protein	CDS	-2.29831	0.00143358	0.00754468	227.497	183.247	267.439	37.5054	79.548	20.6329
Q7258_04160		aryl-sulfate sulfotransferase	CDS	-2.35823	2.97841835072211e-05	0.000815094	887.175	956.259	1206.7	228.395	128.728	237.8
Q7258_03760	napH	quinol dehydrogenase ferredoxin subunit NapH	CDS	-2.36362	2.78795860842477e-05	0.000807517	418.257	314.496	504.239	77.4769	103.492	59.2918
Q7258_00140		type II asparaginase	CDS	-2.43578	1.5157490005245e-05	0.00069135	1620.63	1501.73	1799.88	325.602	201.759	382.454
Q7258_02120	sdhC	CoB--CoM heterodisulfide reductase iron-sulfur subunit B family protein	CDS	-2.45363	0.000169741	0.00204938	2995.96	2523.95	2954.34	770.189	280.262	496.531
Q7258_00185	ccsA	cytochrome c biogenesis protein CcsA	CDS	-2.4557	7.62245934365057e-05	0.00130376	2780.39	2706.96	3627.42	622.058	717.714	321.635
Q7258_02115	sdhB	succinate dehydrogenase/fumarate reductase iron-sulfur subunit	CDS	-2.45999	0.000299711	0.00277652	1586.13	1502.61	1695.29	479.371	166.688	223.387
Q7258_00440		COG3014 family protein	CDS	-2.48017	1.15406500714942e-06	0.000208917	1918.68	1489.08	1692.44	369.032	284.596	260.407
Q7258_04340		SCO family protein	CDS	-2.51931	1.27233137736278e-06	0.000208917	430.143	388.442	426.99	84.235	54.6508	78.3977
Q7258_00435	dcuA	anaerobic C4-dicarboxylate transporter	CDS	-2.54923	0.000202854	0.00222693	21759.4	18925.8	23658.8	4650.99	1781.84	4560.18
Q7258_03565		hypothetical protein	CDS	-2.63667	5.21347596020732e-06	0.000407644	53.0082	69.0368	54.1479	12.0427	7.19251	9.08743
Q7258_04335		hypothetical protein	CDS	-2.68775	3.9658988042233e-07	0.0001628	487.729	337.562	431.227	66.5232	58.8618	69.6455
Q7258_06695	nrfA	ammonia-forming cytochrome c nitrite reductase subunit c552	CDS	-2.71672	0.000532935	0.00387204	2179.64	1878.88	2386.34	590.83	201.36	188.117
Q7258_01225		molybdopterin guanine dinucleotide-containing S/N-oxide reductase	CDS	-2.76683	1.45852742365023e-07	0.00010323	8153.37	7837.03	9762.51	1342.41	1184.24	1257.12
Q7258_05700		hypothetical protein	CDS	-2.82677	7.90345729542001e-05	0.00131831	113.787	82.2056	101.043	15.3096	7.25399	19.3667
Q7258_01230		cytochrome c3 family protein	CDS	-2.8963	2.54506135964673e-08	4.17899075253994e-05	944.146	882.314	1097.3	138.555	129.957	124.17
Q7258_00190	ggt	gamma-glutamyltransferase	CDS	-2.99655	6.12669168803479e-05	0.00116977	1296.28	1287.12	1105.49	129.523	89.015	243.834
Q7258_03560		hypothetical protein	CDS	-3.75758	0.000340582	0.00300665	571.319	623.605	607.32	58.0356	11.4343	63.91
